# Supplementary material for: Comparative phylogenies and host specialization in the alder ectomycorrhizal fungi Alnicola, Alpova and Lactarius (Basidiomycota) in Europe
Source: BMC Evol Biol. 2011 Feb 9;11:40. doi: 10.1186/1471-2148-11-40 (PMC3045908; doi:10.1186/1471-2148-11-40)
Supplement: Additional file 1 — List of tree sequences used in this study. Sequences of Alnus and Betula species are either generated by the authors or downloaded from GenBank. Vouchers (leaves) are preserved at the Laboratoire Evolution et Diversité Biologique, Toulouse (F). [file 1471-2148-11-40-S1.XLS]

## Sheet: Feuil1
Name	Voucher No	Country	District	Locality	MatK	ITS
Alnus alnobetula (Ehrh.) K.Koch subsp. alnobetula	EDB A06	F	Savoie	Hauteluce, col du Joly	HQ600560	HQ600564
Alnus alnobetula (Ehrh.) K.Koch subsp. alnobetula	EDB A03	F	Savoie	Bourg-Saint-Maurice, Arc 1800	0	HQ600563
Alnus alnobetula subsp.suaveolens (Req.) Lambinon & Kerguélen	EDB A16	F	Haute-Corse	Casamacchioli, lac de Nino	HQ600559	HQ600571
Alnus cordata (Loisel) Duby	EDB A02	F	Haute-Corse	Asco	HQ600558	HQ600565
Alnus glutinosa (L.) Gaertn.	EDB A11	F	Isère	Saint Laurent du Pont	HQ600562	HQ600567
Alnus glutinosa (L.) Gaertn.	EDB A20	F	Aude	Tourbière de la Plaine des Rauzes	0	HQ600568
Alnus glutinosa (L.) Gaertn.	EDB A04	F	Corse du Sud	Pont d'Azzana	0	HQ600569
Alnus incana (L.) Moench	EDB A12	F	Isère	Allemont	0	HQ600566
Alnus incana (L.) Moench	EDB A01	F	Savoie	Beaufort	HQ600561	HQ600570
Betula populifolia Marshall					AY372024	AY761129
Betula pubescens Ehrh.					AY372025	AY761130
