# Supplementary material for: Comparative phylogenies and host specialization in the alder ectomycorrhizal fungi Alnicola, Alpova and Lactarius (Basidiomycota) in Europe
Source: BMC Evol Biol. 2011 Feb 9;11:40. doi: 10.1186/1471-2148-11-40 (PMC3045908; doi:10.1186/1471-2148-11-40)
Supplement: Additional file 2 — List of fungal sequences used in this study. Sequences are either generated by the authors (402 sequences) or downloaded from GenBank or UNITE databases (89 sequences). (1): not a genuine Alpova but a Melanogaster [28]. Abbreviations of host names: Aacum: Alnus acuminata; Aalnobet: Alnus alnobetula; Acord: Alnus cordata; Afrut: Alnus fruticulosa; Aglut: Alnus glutinosa; Ainc: Alnus incana; Arub: Alnus rubra; Arub?: likely Alnus rubra (M. Berbee, personal communication); Asuav: Alnus alnobetula subsp. suaveolens; Asp.: unidentified species of Alnus. Abbreviations of countries: A: Austria; ARG: Argentina; CAN: Canada; CH: Switzerland; CZ: Czech republic; F: France; GB: Great Britain; HU: Hungary; I: Italy; MTN: Montenegro; RUS: Russia; N: Norway; SW: Sweden; USA: United States of America. [file 1471-2148-11-40-S2.XLS]

## Sheet: Feuil1
Name	Voucher No	DNA N°	Country	District	Locality	Host tree	Reference	Genbank accession number
								ITS	GPD	RPB2	V9
HYMENOGASTRACEAE
Alnicola badiofusca P.-A. Moreau ad int.	PAM03.04	4	CH	Graubünden	Bergun	Aalnobet	25 (Alnicola badia)	AY900029		HQ714798
Alnicola badiofusca P.-A. Moreau ad int.	PAM03.05	5	CH	Graubünden	Bergun	Aalnobet	25 (Alnicola badia)	AY900030		HQ714816
Alnicola badiaKühner	PAM03.13	13	F	Savoie	Bourg-Saint-Maurice	Aalnobet	25 (Alnicola badia)	AY900036	HQ714596	HQ714796
Alnicola badiaKühner	PAM03082102	15	F	Savoie	Bourg-Saint-Maurice	Aalnobet	This study	HQ714656	HQ714597	HQ714797
Alnicola badiaKühner	PAM0410120	510	F	Corse du Sud	Bocca Palmente	Asuav	This study	HQ714657	HQ714598	HQ714799	HQ714500
Alnicola badiaKühner	PAM04101206	513	F	Corse du Sud	Bocca Palmente	Asuav	This study	HQ714658	HQ714599	HQ714800
Alnicola aff. badiofusca P.-A. Moreau ad int.	PAM05091004	521	F	Corse du Sud	Bastelica	Asuav	This study	HQ714659	HQ714600	HQ714801
Alnicola pseudosalabertii P.-A. Moreau ad int.	PAM05082811	533	A	Südtirol	Obergurgl	Aalnobet	This study	HQ714660	HQ714601	HQ714802
Alnicola pallidifoliaP.-A. Moreau ad int.	PAM05082809	535	A	Südtirol	Obergurgl	Aalnobet	This study	HQ714661		HQ714803
Alnicola pallidifoliaP.-A. Moreau ad int.	PAM05082810b	536	A	Südtirol	Obergurgl	Aalnobet	This study	HQ714662		HQ714804	HQ714501
Alnicola pallidifoliaP.-A. Moreau ad int.	PAM05082715	537	A	Südtirol	Obergurgl	Aalnobet	This study	HQ714663	HQ714602
Alnicola badiaKühner	PAM05082707	538	A	Südtirol	Obergurgl	Aalnobet	This study	HQ714664	HQ714603	HQ714805
Alnicola pallidifoliaP.-A. Moreau ad int.	PAM05082810	539	A	Südtirol	Obergurgl	Aalnobet	This study	HQ714665	HQ714604	HQ714806	HQ714502
Alnicola pallidifoliaP.-A. Moreau ad int.	PAM05082716	540	A	Südtirol	Obergurgl	Aalnobet	This study	HQ714666		HQ714807
Alnicola longicystis P.-A. Moreau ad int.	PAM04092401	542	F	Haute-Savoie	Argentière	Ainc	This study	HQ714667	HQ714605	HQ714808
Alnicola longicystis P.-A. Moreau ad int.	PAM05082501	543	I	Trentino	Balsega di Pinè	Ainc	This study	HQ714668	HQ714606	HQ714809
Alnicola pallidifoliaP.-A. Moreau ad int.	PAM05082715	546	A	Südtirol	Obergurgl	Aalnobet	This study	HQ714669	HQ714607	HQ714810
Alnicola badiaKühner	PAM05082717	547	A	Südtirol	Obergurgl	Aalnobet	This study	HQ714670	HQ714608	HQ714811
Alnicola subconspersa (P.D. Orton) Bon	PAM06082704	567	F	Isère	Saint-Siméon-de-Bressieu	Aglut	This study	HQ714671	HQ714609	HQ714812	HQ714503
Alnicola striatula (P.D. Orton) Romagn.	PAM06102102	583	F	Pas-de-Calais	Clairmarais	Aglut	This study	HQ714672	HQ714610	HQ714813	HQ714504
Alnicola umbrina (Maire) Kühner	PAM06102205	584	F	Aisne	Saint-Quentin	Aglut	This study	HQ714673	HQ714611	HQ714814	HQ714505
Alnicola luteolofibrillosa «2»	PAM06102208	590	F	Aisne	Saint-Quentin	Aglut	This study	HQ714674	HQ714612	HQ714815	HQ714506
Alnicola badiofusca P.-A. Moreau ad int.	PAM07082631	610	F	Savoie	Landry	Aalnobet	This study	HQ714675	HQ714613	HQ714817	HQ714507
Alnicola badiaKühner	PAM07082637	611	F	Savoie	Landry	Aalnobet	This study	HQ714676	HQ714614	HQ714818	HQ714508
Alnicola badiofusca P.-A. Moreau ad int.	PAM07082624	612	F	Savoie	Bourg-Saint-Maurice	Aalnobet	This study	HQ714677	HQ714615	HQ714819	HQ714509
Alnicola luteolofibrillosaKühner	PAM07082631	613	F	Savoie	Landry	Aalnobet	This study	HQ714678	HQ714616	HQ714820	HQ714510
Alnicola luteolofibrillosaKühner	PAM07082627	614	F	Savoie	Bourg-Saint-Maurice	Aalnobet	This study	HQ714679	HQ714617	HQ714821	HQ714511
Alnicola luteolofibrillosa «2»	ALB08.2	PJ275	F	Pyrénées-Orientales	Amélie-les-Bains	Aglut	This study	HQ714680
Alnicola badiofusca P.-A. Moreau ad int.	PAM07090502	S035	F	Haute-Corse	Casamacchioli	Asuav	This study	HQ714689	HQ714619	HQ714826
Alnicola luteolofibrillosa «2»	PAM07090307	S037	F	Haute-Corse	Casamacchioli	Asuav	This study	HQ714690
Alnicola luteolofibrillosa «2»	PAM07080901	S063	F	Corse du Sud	Bastelica	Asuav	This study	HQ714700	HQ714625	HQ714835	HQ714524
Alnicola sphagneti (P.D. Orton) Romagn.	PAM06102603	S100	F	Nord	Saint-Amand-les-Eaux	Aglut	This study	HQ714703	HQ714626	HQ714837	HQ714528
Alnicola umbrina (Maire) Kühner	PAM06111008	S101	F	Nord	Raismes	Aglut	This study	HQ714704		HQ714838	HQ714529
Alnicola xanthophylla P.-A. Moreau ad int.	PAM07103002	S106	F	Pas-de-Calais	Evin-Malmaison	Ainc	This study	HQ714705	HQ714627	HQ714839	HQ714530
Alnicola geraniolens Courtec.	PAM07012501	S108	F	Nord	Don	Salix spp.	This study	HQ714706		HQ714840
Alnicola dubis P.-A. Moreau & Vidonne	PAM07.01	S110	F	Gironde	Préchac, château de Cazeneuve	Aglut	This study	HQ714707		HQ714841	HQ714531
Alnicola xanthophylla P.-A. Moreau ad int.	PAM08082805	S121	F	Savoie	Séez	Ainc	This study	HQ714709	HQ714628	HQ714844	HQ714534
Alnicola badiofusca P.-A. Moreau ad int.	PAM08082710	S122	F	Savoie	Hauteluce (Col du Joly)	Aalnobet	This study	HQ714710		HQ714845	HQ714535
Alnicola silvae-novae (D.A. Reid) Courtec.	PAM08082908	S130	F	Savoie	Le Bourget-en-Huile	Aglut	This study	HQ714715		HQ714849	HQ714540
Alnicola umbrina (Maire) Kühner	PAM08083005	S149	F	Isère	Le Grand Lemps	Aglut	This study	HQ714720		HQ714852	HQ714544
Alnicola luteolofibrillosa «2»	PAM08090307	S164	F	Corse du Sud	Bastelica	Asuav	This study	HQ714724	HQ714630	HQ714856	HQ714548
Alnicola badiofusca P.-A. Moreau ad int.	PAM08090308	S165	F	Corse du Sud	Bastelica	Asuav	This study	HQ714725	HQ714631	HQ714857
Alnicola umbrina (Maire) Kühner	PAM06090503	S180	F	Isère	Saint-Siméon-de-Bressieu	Aglut	This study	HQ714727	HQ714632	HQ714859	HQ714550
Alnicola umbrina (Maire) Kühner	PAM08090515	S192	F	Haute-Corse	Asco	Aglut	This study	HQ714732	HQ714633	HQ714863	HQ714554
Alnicola citrinella P.-A. Moreau ad int.	PAM08100405	S199	F	Orne	Bellême	Aglut	This study	HQ714733	HQ714634	HQ714864	HQ714555
Alnicola citrinella P.-A. Moreau ad int.	PAM08100405	S200	F	Orne	Bellême	Aglut	This study	HQ714734	HQ714635	HQ714865	HQ714556
Alnicola umbrina (Maire) Kühner	PAM08100406	S201	F	Orne	Bellême	Aglut	This study	HQ714735		HQ714866	HQ714557
Alnicola umbrina (Maire) Kühner	PAM08100406	S202	F	Orne	Bellême	Aglut	This study	HQ714736		HQ714867	HQ714558
Alnicola subconspersa (P.D. Orton) Bon	EDB08101301	S209	F	Aude	Belcaire	Aglut	This study	HQ714740		HQ714871	HQ714562
Alnicola subconspersa (P.D. Orton) Bon	EDB08101302	S210	F	Aude	Belcaire	Aglut	This study	HQ714741		HQ714872	HQ714563
Alnicola subconspersa (P.D. Orton) Bon	EDB08101303	S211	F	Aude	Belcaire	Aglut	This study	HQ714742		HQ714873	HQ714564
Alnicola subconspersa (P.D. Orton) Bon	EDB08101304	S212	F	Aude	Belcaire	Aglut	This study	HQ714743		HQ714874	HQ714565
Alnicola subconspersa (P.D. Orton) Bon	EDB08101305	S213	F	Aude	Belcaire	Aglut	This study	HQ714744		HQ714875	HQ714566
Alnicola umbrina (Maire) Kühner	EDB08101306	S214	F	Aude	Belcaire	Aglut	This study	HQ714745		HQ714876
Alnicola umbrina (Maire) Kühner	EDB08101307	S216	F	Aude	Belcaire	Aglut	This study	HQ714746	HQ714636	HQ714877	HQ714567
Alnicola umbrina (Maire) Kühner	EDB08101310	S218	F	Aude	Belcaire	Aglut	This study	HQ714747	HQ714637	HQ714878	HQ714568
Alnicola citrinella P.-A. Moreau ad int.	EDB08101408	S226	F	Aude	Belcaire	Aglut	This study	HQ714749	HQ714638	HQ714880	HQ714570
Alnicola citrinella P.-A. Moreau ad int.	EDB08101409	S227	F	Aude	Belcaire	Aglut	This study	HQ714750	HQ714639	HQ714881	HQ714571
Alnicola luteolofibrillosa «2»	EDB08101410	S231	F	Aude	Belcaire	Aglut	This study	HQ714751		HQ714882	HQ714572
Alnicola luteolofibrillosaKühner	MD08100110	S242	F	Savoie	Bessans	Aalnobet	This study	HQ714753	HQ714640	HQ714883	HQ714574
Alnicola luteolofibrillosaKühner	MD09100113	S245	F	Savoie	Bessans	Aalnobet	This study	HQ714754		HQ714884	HQ714575
Alnicola badiaKühner	MD08100119	S250	F	Savoie	Bessans	Aalnobet	This study	HQ714755
Alnicola badiaKühner	MD08100121	S251	F	Savoie	Bessans	Aalnobet	This study	HQ714756
Alnicola longicystis P.-A. Moreau ad int.	MD08100123	S253	F	Savoie	Bessans	Ainc	This study	HQ714757	HQ714641	HQ714885	HQ714576
Alnicola umbrina (Maire) Kühner	GC03100203	S261	F	Hautes-Pyrénées	Lourdes	Aglut	This study	HQ714759	HQ714642
Alnicola sphagneti (P.D. Orton) Romagn.	PAM08100701	S268	F	Nord	Saint-Amand-les-Eaux	Aglut	This study	HQ714761	HQ714643
Alnicola sphagneti (P.D. Orton) Romagn.	PAM08100702	S269	F	Nord	Saint-Amand-les-Eaux	Aglut	This study	HQ714762	HQ714644	HQ714886	HQ714579
Alnicola citrinella P.-A. Moreau ad int.	PAM081010	S270	F	Nord	Marchiennes	Aglut	This study	HQ714763	HQ714645	HQ714887
Alnicola sphagneti (P.D. Orton) Romagn.	PAM08101001	S271	F	Nord	Marchiennes	Aglut	This study	HQ714764	HQ714646	HQ714888	HQ714580
Alnicola salabertiiP.-A. Moreau & Guy Garcia	PAM05102602	S277	F	Corse du Sud	Vizzavona	Acord	This study	AY900111	HQ714647
Alnicola xanthophylla P.-A. Moreau ad int.	PAM08110901	S282	F	Nord	Zuydcoote	Aglut	This study	HQ714765	HQ714648	HQ714889	HQ714581
Alnicola geraniolens Courtec.	PAM07111501	S301	F	Nord	Don	Salix spp.	This study	HQ714774	HQ714655	HQ714897
Alnicola badiaKühner	PAM09082204	S329	F	Savoie	Crest-Voland	Aalnobet	This study	HQ714781			HQ714589
Alnicola pseudosalabertii P.-A. Moreau ad int.	PAM09082701	S330	F	Savoie	Beaufort	Aalnobet	This study	HQ714782			HQ714590
Alnicola pseudosalabertii P.-A. Moreau ad int.	PAM09082706	S332	F	Savoie	Beaufort	Aalnobet	This study	HQ714783			HQ714591
Alnicola umbrina (Maire) Kühner	PAM SU0601	S356	SW	Uppland	Rickebasta	Aglut	This study	HQ714786			HQ714592
Alnicola badiaKühner	PAM08082201	S362	F	Savoie	Beaufort	Aalnobet	This study	HQ714787
Alnicola umbrina (Maire) Kühner	JG04090412	S387	F	Gironde	Belin-Béliet	Aglut	This study				HQ714595
Alnicola umbrina (Maire) Kühner	JG04090418	S390	F	Gironde	Belin-Béliet	Aglut	This study	HQ714790
Alnicola umbrina (Maire) Kühner	JG0410029	S395	F	Gironde	Belin-Béliet	Aglut	This study	HQ714791
Alnicola umbrina (Maire) Kühner	JG0410231	S398	F	Gironde	Belin-Béliet	Aglut	This study	HQ714792
Alnicola longicystis P.-A. Moreau ad int.	PAM09091001	S410	F	Pas-de-Calais	Boulogne-sur-Mer	Aglut	This study	HQ714795
Alnicola umbrina (Maire) Kühner	GLM37718		D	Sachsen	Kleindehsa NE	Asp	71 (Alnicola cf. scolecina)	AY303583
Alnicola badiaKühner	HG03080101		CH	Graubünden	Safiersberg	Aalnobet	25 (Alnicola badia)	AY900032
Alnicola luteolofibrillosaKühner	IB19711024		F	Savoie	Champagny-la-Vanoise	Aalnobet	25 (Alnicola luteolofibrillosa)	AY900019
Alnicola luteolofibrillosaKühner	IB19810350		N	Østlandet	Akershus	Ainc	25 (Alnicola luteolofibrillosa)	AY900020
Alnicola sphagneti (P.D. Orton) Romagn.	IB19810363		SW	Smoland	Femsjö	Ainc	25 (Alnicola sphagneti)	AY900074
Alnicola umbrina (Maire) Kühner	IB19920023		A	Steiermark	Oberdorf, Dürenberger Moor	Ainc	70 (Naucoria scolecina)	AF325629
Alnicola badiofusca P.-A. Moreau ad int.	IB19960018		A	Tirol	Pitztal	Aalnobet	25 (Alnicola sp.)	AY900063
Alnicola pseudosalabertii P.-A. Moreau ad int.	IB19980234		I	Trentino	Passo Rolle	Aalnobet	25 (Alnicola sp2)	AY900072
Alnicola xanthophylla P.-A. Moreau ad int.	IB19980446		CH	Graubünden	Filisur	Ainc	70 (Naucoria escharoides)	AF325630
Alnicola badiofusca P.-A. Moreau ad int.	IB19990772		RUS	Kamtschatka	Sakha	Afrut	25 (Alnicola sp.)	AY900040
Alnicola pseudosalabertii P.-A. Moreau ad int.	IB830194		A	Tyrol	Kellerjoch	Aalnobet	25 (Alnicola 'sphagneti')	AY900073
Alnicola subconspersa (P.D. Orton) Bon	JCD106		F	Vaucluse	Rustrel	Aglut	25 (Alnicola subconspersa)	AY900062
Alnicola striatula (P.D. Orton) Romagn.	JG03011204		F	Gironde	Balizac	Aglut	25 (Alnicola striatula)	AY900076
Alnicola xanthophylla P.-A. Moreau ad int.	JJW99042503		F	Nord	Trélon	Aglut	25 (Alnicola cf. badia)	AY900028
Alnicola sp.	MTS4766		USA	Washington	Seabeck, Big Beef Creek	Alnus sp.	25 (Alnicola cf. escharoides)	AY900080
Alnicola umbrina (Maire) Kühner	PAM00073103		F	Isère	Le Grand Lemps	Aglut	25 (Alnicola fellea)	AY900077
Alnicola badiofusca P.-A. Moreau ad int.	PAM03.04b		CH	Graubünden	Bergun	Aalnobet	25 (Alnicola aff. badia)	AY900022
Alnicola badiaKühner	PAM03.05b		CH	Graubünden	Bergun	Aalnobet	25 (Alnicola badia)	AY900031
Alnicola badiaKühner	PAM03.07		F	Savoie	Peisey-Nancroix	Aalnobet	25 (Alnicola badia)	AY900033
Alnicola badiofusca P.-A. Moreau ad int.	PAM03.09		CH	Graubünden	Bergun	Aalnobet	25 (Alnicola badia)	AY900035
Alnicola badiofusca P.-A. Moreau ad int.	PAM03.10		F	Savoie	Bourg-Saint-Maurice	Aalnobet	25 (Alnicola sp1)	AY900026
Alnicola umbrina (Maire) Kühner	PAM03.100		F	Landes	Yrieu	Aglut	25 (Alnicola umbrina)	AY900057
Alnicola longicystis P.-A. Moreau ad int.	PAM03.101		F	Landes	Ondres	Aglut	25 (Alnicola cf. badia)	AY900075
Alnicola longicystis P.-A. Moreau ad int.	PAM03.102		F	Landes	Ondres	Aglut	25 (Alnicola cf. badia)	AY900038
Alnicola luteolofibrillosaKühner	PAM03.10b		F	Savoie	Bourg-Saint-Maurice	Aalnobet	25 (Alnicola luteolofibrillosa)	AY900027
Alnicola luteolofibrillosaKühner	PAM03.12		F	Savoie	Peisey-Nancroix	Aalnobet	25 (Alnicola luteolofibrillosa)	AY900024
Alnicola cholea Kühner	PAM03.14		F	Savoie	Bourg-Saint-Maurice	Salix herbacea	25, 28 (Alnicola cholea)	AY900091
Alnicola badiaKühner	PAM03.16		F	Savoie	Bourg-Saint-Maurice	Aalnobet	25 (Alnicola badia)	AY900037
Alnicola luteolofibrillosaKühner	PAM03.19		F	Savoie	Peisey-Nancroix	Aalnobet	25 (Alnicola luteolofibrillosa)	AY900021
Alnicola subconspersa (P.D. Orton) Bon	PAM03.21		F	Savoie	Saint-Jean-de-Chevelu	Aglut	25 (Alnicola cf. subconspersa)	AY900065
Alnicola subconspersa (P.D. Orton) Bon	PAM03.23		F	Savoie	La Motte-Servolex	Aglut	25 (Alnicola subconspersa)	AY900043
Alnicola subconspersa (P.D. Orton) Bon	PAM03.24		F	Savoie	La Motte-Servolex	Aglut	25 (Alnicola subconspersa)	AY900044
Alnicola subconspersa (P.D. Orton) Bon	PAM03.26		F	Savoie	La Motte-Servolex	Aglut	25 (Alnicola subconspersa)	AY900045
Alnicola subconspersa (P.D. Orton) Bon	PAM03.27		F	Savoie	La Motte-Servolex	Aglut	25 (Alnicola subconspersa)	AY900049
Alnicola badiaKühner	PAM03.28		F	Savoie	Bourg-Saint-Maurice	Aalnobet	25 (Alnicola cf. badia)	AY900039
Alnicola citrinella P.-A. Moreau ad int.	PAM03.28		F	Savoie	La Motte-Servolex	Aglut	25 (Alnicola escharoides)	AY900085
Alnicola umbrina (Maire) Kühner	PAM03.29		F	Savoie	La Motte-Servolex	Aglut	25 (Alnicola cf. umbrina)	AY900050
Alnicola umbrina (Maire) Kühner	PAM03.34		F	Isère	Saint-Laurent-du-Pont	Aglut	25 (Alnicola umbrina)	AY900051
Alnicola subconspersa (P.D. Orton) Bon	PAM03.35		F	Savoie	La Motte-Servolex	Aglut	25 (Alnicola subconspersa)	AY900055
Alnicola subconspersa (P.D. Orton) Bon	PAM03.37		F	Isère	Saint-Laurent-du-Pont	Aglut	25 (Alnicola subconspersa)	AY900067
Alnicola umbrina (Maire) Kühner	PAM03.40		F	Isère	Le Grand Lemps	Aglut	25 (Alnicola umbrina)	AY900054
Alnicola umbrina (Maire) Kühner	PAM03.49		F	Isère	Le Grand Lemps	Aglut	25 (Alnicola umbrina)	AY900052
Alnicola umbrina (Maire) Kühner	PAM03.50		F	Isère	Le Grand Lemps	Aglut	25 (Alnicola umbrina)	AY900053
Alnicola subconspersa (P.D. Orton) Bon	PAM03.53		F	Savoie	La Motte-Servolex	Aglut	25 (Alnicola dubis)	AY900046
Alnicola subconspersa (P.D. Orton) Bon	PAM03.54		F	Savoie	La Motte-Servolex	Aglut	25 (Alnicola dubis)	AY900047
Alnicola subconspersa (P.D. Orton) Bon	PAM03.55b		F	Savoie	La Motte-Servolex	Aglut	25 (Alnicola dubis)	AY900048
Alnicola umbrina (Maire) Kühner	PAM03.56		F	Isère	Le Grand Lemps	Aglut	25 (Alnicola umbrina)	AY900056
Alnicola citrinella P.-A. Moreau ad int.	PAM03.64		F	Isère	Le Grand Lemps	Aglut	25 (Alnicola escharoides)	AY900084
Alnicola subconspersa (P.D. Orton) Bon	PAM03.66		F	Isère	Le Grand Lemps	Aglut	25 (Alnicola subconspersa)	AY900068
Alnicola umbrina (Maire) Kühner	PAM03.81		CH	Zürich	Greifensee	Aglut	25 (Alnicola umbrina)	AY900058
Alnicola umbrina (Maire) Kühner	PAM03.82		CH	Zürich	Greifensee	Aglut	25 (Alnicola umbrina)	AY900059
Alnicola scolecina (Fr.) Romagn.	PAM03.87		F	Vaucluse	Le Pont-du-Loup	Aglut	25 (Alnicola scolecina)	AY900064
Alnicola subconspersa (P.D. Orton) Bon	PAM03.87		F	Vaucluse	Le Pont-du-Loup	Aglut	25 (Alnicola scolecina)	AY900060
Alnicola luteolofibrillosa «2»	PAM03.89		F	Alpes-Maritimes	Le Pont-du-Loup	Aglut	25 (Alnicola luteolofibrillosa)	AY900023
Alnicola salabertiiP.-A. Moreau & Guy Garcia	PAM03.93b		F	Hérault	Graissessac	Acord	25 (Alnicola salabertii)	AY900111
Alnicola citrinella P.-A. Moreau ad int.	PAM03.99		F	Landes	Ondres	Aglut	25 (Alnicola escharoides)	AY900086
Alnicola subconspersa (P.D. Orton) Bon	PAM03100201		CH	Fribourg	Grangeneuve	Aglut	25 (Alnicola sp.2)	AY900041
Alnicola salabertiiP.-A. Moreau & Guy Garcia	PAM03102993		F	Hérault	Graissessac	Acord	25,30 (Alnicola salabertii)	AY833408
Alnicola badiofusca P.-A. Moreau ad int.	PAM04.16		CH	Graubünden	Bergun	Aalnobet	25 (Alnicola aff. badia)	AY900022
Alnicola umbrina (Maire) Kühner	PAM04.185		F	Pas-de-Calais	Merlimont	Aglut	25 (Alnicola subconspersa)	AY900069
Alnicola umbrina (Maire) Kühner	PAM04.187		F	Pas-de-Calais	Merlimont	Aglut	25 (Alnicola umbrina 'olivaceous form')	AY900071
Alnicola umbrina (Maire) Kühner	PAM06.186		F	Pas-de-Calais	Merlimont	Aglut	25 (Alnicola subconspersa)	AY900070
Alnicola aff. luteolofibrillosa Kühner	PBM866		USA	Washington	Hazel Creek Wetlands, King County	Alnus sp.	25 (Alnicola luteolofibrillosa)	AY900025
Alnicola citrinella P.-A. Moreau ad int.	PC10/123		CZ	South Bohemia	Vajek	Ainc	25 (Alnicola escharoides)	AY900083
Alnicola umbrina (Maire) Kühner	YD03092001		F	Nord	Trélon	Aglut	25 (Alnicola cf. umbrina)	AY900066
RUSSULACEAE
Lactarius alpinus Peck	PAM06082611	S006	F	Savoie	Bourg-Saint-Maurice	Aalnobet	This study	HQ714681			HQ714512
Lactarius cyathuliformis Bon	PAM06082710	S007	F	Isère	Saint-Siméon-de-Bressieu	Aglut	This study	HQ714682		HQ714822	HQ714513
Lactarius omphaliformis Romagn.	PAM06082709	S013	F	Isère	Saint-Siméon-de-Bressieu	Aglut	This study	HQ714683		HQ714823	HQ714514
Lactarius alpinus Peck	PAM07082623	S028	F	Savoie	Bourg-Saint-Maurice	Aalnobet	This study	HQ714685
Lactarius alpinus Peck	PAM07082636	S031	F	Savoie	Landry	Aalnobet	This study	HQ714687			HQ714515
Lactarius brunneohepaticus M.M. Moser	PAM07082635	S032	F	Savoie	Landry	Aalnobet	This study	HQ714688		HQ714825	HQ714516
Lactarius brunneohepaticus M.M. Moser	PAM07090606	S046	F	Haute-Corse	Casamacchioli	Asuav	This study	HQ714693		HQ714829
Lactarius cyathuliformis Bon	PAM07090614	S047	F	Corse du Sud	Vergio	Aglut	This study	HQ714694		HQ714830	HQ714519
Lactarius brunneohepaticus M.M. Moser	PAM07090510	S048	F	Haute-Corse	Casamacchioli	Asuav	This study	HQ714695		HQ714831
Lactarius obscuratus (Lasch: Fr.) Fr.	PAM00071512	S078	F	Savoie	Le Bourget-en-Huile	Aglut	This study
Lactarius cyathuliformis Bon	PAM04101108	S082	F	Haute-Corse	Verghello	Aglut	This study	HQ714701		HQ714836	HQ714526
Lactarius brunneohepaticus M.M. Moser	PAM06090207	S098	CH	Graubünden	Bergun	Aalnobet	This study	HQ714702			HQ714527
Lactarius cyathuliformis Bon	PAM07110701	S111	F	Nord	Thumeries	Aglut	This study			HQ714842	HQ714532
Lactarius cyathuliformis Bon	PAM08071401	S112	F	Nord	Marchiennes	Aglut	This study	HQ714708		HQ714843	HQ714533
Lactarius lepidotus Hesler & A.H. Sm.	PAM08082711	S127	F	Savoie	Beaufort	Aalnobet	This study	HQ714712		HQ714847	HQ714537
Lactarius lilacinus (Lasch: Fr.) Fr.	PAM08082807	S128	F	Savoie	Beaufort	Ainc	This study	HQ714713			HQ714538
Lactarius obscuratus (Lasch: Fr.) Fr.	PAM08082806	S129	F	Savoie	Beaufort	Ainc	This study	HQ714714		HQ714848	HQ714539
Lactarius lilacinus (Lasch: Fr.) Fr.	PAM08082911	S134	F	Savoie	Le Bourget-en-Huile	Aglut	This study	HQ714716			HQ714541
Lactarius cyathuliformis Bon	PAM08082910	S135	F	Savoie	Le Bourget-en-Huile	Aglut	This study	HQ714717		HQ714850	HQ714542
Lactarius obscuratus (Lasch: Fr.) Fr.	PAM08082902	S136	F	Savoie	Le Bourget-en-Huile	Aglut	This study	HQ714718
Lactarius omphaliformis Romagn.	PAM08083009	S148	F	Isère	Saint-Laurent-du-Pont	Aglut	This study	HQ714719		HQ714851	HQ714543
Lactarius lepidotus Hesler & A.H. Sm.	PAM08090304	S161	F	Corse du Sud	Bastelica	Asuav	This study	HQ714722		HQ714854	HQ714546
Lactarius brunneohepaticus M.M. Moser	PAM08090306	S163	F	Corse du Sud	Bastelica	Asuav	This study	HQ714723		HQ714855	HQ714547
Lactarius brunneohepaticus M.M. Moser	PAM08090315	S169	F	Corse du Sud	Bastelica	Asuav	This study	HQ714726		HQ714858	HQ714549
Lactarius omphaliformis Romagn.	PAM08090505	S182	F	Haute-Corse	Ponte Leccia	Aglut	This study	HQ714728
Lactarius cyathuliformis Bon	PAM08090507	S184	F	Haute-Corse	Ponte Leccia	Aglut	This study	HQ714729		HQ714860	HQ714551
Lactarius omphaliformis Romagn.	PAM08090510	S187	F	Haute-Corse	Ponte Leccia	Aglut	This study	HQ714730		HQ714861	HQ714552
Lactarius obscuratus (Lasch: Fr.) Fr.	PAM08100408	S204	F	Orne	Bellême	Aglut	This study	HQ714737	Submitted	HQ714868	HQ714559
Lactarius cyathuliformis Bon	PAM08100409	S205	F	Orne	Bellême	Aglut	This study	HQ714738		HQ714869	HQ714560
Lactarius obscuratus (Lasch: Fr.) Fr.	PAM07100410	S206	F	Orne	Bellême	Aglut	This study	HQ714739		HQ714870	HQ714561
Lactarius lilacinus (Lasch: Fr.) Fr.	EDB08101401	S219	F	Aude	Belcaire	Aglut	This study	HQ714748		HQ714879	HQ714569
Lactarius alpinus Peck	MD08100109	S241	F	Savoie	Bessans	Aalnobet	This study	HQ714752			HQ714573
Lactarius obscuratus (Lasch: Fr.) Fr.	GC03090105	S256	F	Hautes-Pyrénées	Lesponne	Aglut	This study	HQ714758			HQ714577
Lactarius cyathuliformis Bon	GC04090302	S262	F	Hautes-Pyrénées	Lesponne	Aglut	This study	HQ714760			HQ714578
Lactarius brunneohepaticus M.M. Moser	PAM08082102	S290	F	Savoie	Bourg-Saint-Maurice	Aalnobet	This study	HQ714771		HQ714895	HQ714586
Lactarius brunneohepaticus M.M. Moser	PAM08082103b	S292	F	Savoie	Bourg-Saint-Maurice	Aalnobet	This study	HQ714773		HQ714896	HQ714588
Lactarius alpinus Peck	PAM09082203	S343	F	Savoie	Les Saisies	Aalnobet	This study	HQ714784
Lactarius cyathuliformis Bon	PAM09082105	S347	F	Savoie	Le Bourget-en-Huile	Aglut	This study	HQ714785
Lactarius alpinus Peck	PAM08090325	S369	F	Corse du Sud	Bastelica	Asuav	This study	HQ714788			HQ714593
Lactarius alpinus Peck	PAM07090122	S375	F	Haute-Corse	Casamaccioli	Asuav	This study	HQ714789			HQ714594
Lactarius acris (Bolton: Fr.) Gray	EU014, UPS						This study	DQ421988		DQ421922
Lactarius camphoratus (Bull.: Fr.) Fr.	UE04.09.2004-5, UPS						73 (Lactarius camphoratus)	DQ422009		DQ421933
Lactarius citriolens Pouzar	UE20.09.2004-03, UPS						73 (Lactarius citriolens)	DQ422003		DQ421931
Lactarius flexuosus (Pers.: Fr.) Gray	UE06.09.2002-1, UPS						73 (Lactarius flexuosus)	DQ421992		DQ421925
Lactarius fuliginosus (Krapf: Fr.) Fr.	fo46889, TUB		D	Bayern	Unterjoch		This study	UDB000389
Lactarius luculentus Burl.	UBC F253 12		CAN				This study	EU486450
Lactarius pterosporus Romagn.	KF01-55, C		DK	Zeeland	Bromme Plantage		This study	UDB000057
Lactarius pubescens Fr.	UE15.09.2002-2, UPS						73 (Lactarius pubescens)	DQ421996		DQ421929
Lactarius quieticolor Romagn.	UE10.09.2004-1, UPS						73 (Lactarius quieticolor)	DQ422002		DQ421930
Lactarius romagnesii Bon	UE29.09.2002-6, UPS						73 (Lactarius romagnesii)	DQ421989		DQ421923
Lactarius subsericatus Bon	UE11.10.2004-8, UPS						73 (Lactarius subsericatus)			DQ421934
Lactarius subsericatus Bon	fo46777, TUB						73 (Lactarius subsericatus)	AF140260
Lactarius trivialis (Fr.: Fr.) Fr.	UE27.08.2002-17a, UPS						73 (Lactarius trivialis)	DQ421991		DQ421924
Lactarius zonarius (Bull.: Fr.) Fr.	UE27.09.2002-4, UPS						73 (Lactarius zonarius)	EU278678		EU278679
PAXILLACEAE
Alpova alpestrisP.-A. Moreau & F. Richard	PAM07082724	S024	F	Savoie	Bourg-Saint-Maurice	Aalnobet	This study	HQ714684
Alpova alpestrisP.-A. Moreau & F. Richard	PAM07082632	S029	F	Savoie	Landry	Aalnobet	This study	HQ714686	HQ714618	HQ714824
Alpova alpestrisP.-A. Moreau & F. Richard	PAM07090501	S039	F	Haute-Corse	Casamacchioli	Asuav	This study	HQ714691	HQ714620	HQ714827	HQ714517
Alpova alpestrisP.-A. Moreau & F. Richard	PAM07090501	S040	F	Haute-Corse	Casamacchioli	Asuav	This study	HQ714692		HQ714828	HQ714518
Alpova alpestrisP.-A. Moreau & F. Richard	PAM07082629	S053	F	Savoie	Bourg-Saint-Maurice	Aalnobet	This study	HQ714696			HQ714520
Alpova alpestrisP.-A. Moreau & F. Richard	PAM07082632	S054	F	Savoie	Landry	Aalnobet	This study	HQ714697	HQ714621	HQ714832
Alpova corsicus P.-A. Moreau & F. Richard	PAM04101021B	S056	F	Haute-Corse	Ponte Leccia	Aglut	This study		HQ714622		HQ714521
Alpova corsicus P.-A. Moreau & F. Richard	PAM05102601	S059	F	Haute-Corse	Fort Stella	Acord	This study	HQ714698	HQ714623	HQ714833	HQ714522
Alpova corsicus P.-A. Moreau & F. Richard	PAM07090803	S061	F	Corse du Sud	Bastelica	Asuav	This study	HQ714699	HQ714624	HQ714834	HQ714523
Alpova alpestrisP.-A. Moreau & F. Richard	PAM08082716	S123	F	Savoie	Crest-Voland	Aalnobet	This study	HQ714711		HQ714846	HQ714536
Alpova alpestrisP.-A. Moreau & F. Richard	PAM08090302	S159	F	Corse du Sud	Bastelica	Asuav	This study	HQ714721	HQ714629	HQ714853	HQ714545
Melanogaster rivularis P.-A. Moreau & F. Richard	PAM08090514	S190	F	Haute-Corse	Asco	Aglut	This study	HQ714731		HQ714862	HQ714553
Alpova corsicus P.-A. Moreau & F. Richard	FR2	S284	F	Haute-Corse	Omita	Acord	This study	HQ714766	HQ714649	HQ714890
Melanogaster rivularis P.-A. Moreau & F. Richard	PAM08090514	S285	F	Haute-Corse	Asco	Aglut	This study	HQ714767	HQ714650	HQ714891	HQ714582
Alpova corsicus P.-A. Moreau & F. Richard	FR27	S286	F	Haute-Corse	Ponte Leccia	Aglut	This study	HQ714768	HQ714651	HQ714892	HQ714583
Alpova corsicus P.-A. Moreau & F. Richard	FR28	S287	F	Haute-Corse	Ponte Leccia	Aglut	This study	HQ714769	HQ714652	HQ714893	HQ714584
Alpova corsicus P.-A. Moreau & F. Richard	FR29	S288	F	Haute-Corse	Ponte Leccia	Aglut	This study	HQ714770	HQ714653	HQ714894	HQ714585
Alpova alpestrisP.-A. Moreau & F. Richard	PAM08082103	S291	F	Savoie	Bourg-Saint-Maurice	Aalnobet	This study	HQ714772	HQ714654		HQ714587
Alpova alpestrisP.-A. Moreau & F. Richard	EDB080829	S319	F	Savoie	Bourg-Saint-Maurice	Aalnobet	This study	HQ714775
Alpova alpestrisP.-A. Moreau & F. Richard	PAM09082802	S324	F	Savoie	Crest-Voland	Aalnobet	This study	HQ714776		HQ714898
Alpova alpestrisP.-A. Moreau & F. Richard	PAM09082201	S325	F	Savoie	Crest-Voland	Aalnobet	This study	HQ714777		HQ714899
Alpova alpestrisP.-A. Moreau & F. Richard	PAM09082202	S326	F	Savoie	Crest-Voland	Aalnobet	This study	HQ714778		HQ714900
Alpova cf. cinnamomeusC.W. Dodge	PAM09082702	S327	F	Savoie	Beaufort	Aalnobet	This study	HQ714779		HQ714901
Melanogaster luteus Zeller	PAM09082801	S328	F	Savoie	Hauteluce	Ainc	This study	HQ714780		HQ714902
Alpova austroalnicola L.S. Domínguez	LS Dominguez 2290	S405	ARG	Salta province	Sancta Victoria, Los Toldos	Aacum	This study	HQ714793
Melanogaster luteus Zeller	Mon06	S407	MTN		Opasanica	Ainc	This study	HQ714794
Alpova 'diplophloeus' (Zeller & C.W. Dodge) Trappe	UBC F15185		CAN	British Columbia	Capilano Riv. Reg. Park	Arub?	This study	DQ384577
Alpova 'diplophloeus' (Zeller & C.W. Dodge) Trappe	3824.0		USA	Oregon	Lincoln Co., Cape Perpetua	Arub	This study	DQ989496
Alpova 'diplophloeus' (Zeller & C.W. Dodge) Trappe	OSC59767		SW	Dalarna		Ainc	This study	DQ989497
Alpova 'diplophloeus' (Zeller & C.W. Dodge) Trappe	PK2102		CAN	British Columbia	Malcolm Knapp Research Forest	Arub	This study	DQ989498
"Alpova" trappei Fogel (1)			USA				72 (Alpova trappei)	AF074920
Melanogaster ambiguus(Vittad.) Tul. & C. Tul.	B-2409		HU		Szilvasvarad		76 (Melanogaster ambiguus)	AJ555514
Melanogaster broomeanus Berk.	B-2331		HU		Szelcepuszta		76 (Melanogaster broomeanus)	AJ555530
Melanogaster macrosporus Velen.	B-1438		HU		Algyo		76 (Melanogaster macrosporus)	AJ555523
Melanogaster tuberiformis Corda	B-1295		HU		Sfantu Gheorghe		76 (Melanogaster tuberiformis)	AJ555527
Melanogaster variegatus (Vittad.) Tul. & C. Tul.	B-1688		HU		Gant		76 (Melanogaster variegatus)	AJ555524
Melanogaster vittadiniiSoehner & Knapp	33090		HU		Pilisszentkereszt		76 (Melanogaster vittadinii)	AJ555525
